# Supplementary material for: MCM2-7 in Clear Cell Renal Cell Carcinoma: MCM7 Promotes Tumor Cell Proliferation
Source: Front Oncol. 2021 Dec 21;11:782755. doi: 10.3389/fonc.2021.782755 (PMC8724441; doi:10.3389/fonc.2021.782755)
Supplement: Supplementary file 1 [file Table_1.xlsx]

## Sheet: 新建 XLS Worksheet
Supplementary Table 1. Primer sequences
Gene name	Forward primer	Reverse primer
MCM7	GATGCCACCTATACTTCTGCCCG	GTCCTTTGACATCTCCATTAGCC
GAPDH	TGGAGTCTACTGGCGTCTT	TGTCATATTTCTCGTGGTTCA
