# Supplementary material for: MCM2-7 in Clear Cell Renal Cell Carcinoma: MCM7 Promotes Tumor Cell Proliferation
Source: Front Oncol. 2021 Dec 21;11:782755. doi: 10.3389/fonc.2021.782755 (PMC8724441; doi:10.3389/fonc.2021.782755)
Supplement: Supplementary file 2 [file Table_2.xlsx]

## Sheet: 新建 XLS Worksheet
Supplementary Table 2. Intersection of co-expression genes of MCM2-7 between 4GEO and TCGA
Number	gene
1	ALDH18A1
2	ANLN
3	APOBEC3B
4	ARHGAP11A
5	ARNTL2
6	ASF1B
7	ASPM
8	ATAD2
9	AURKA
10	AURKB
11	BCL2L12
12	BIRC5
13	BORA
14	BRCA1
15	BRIP1
16	BUB1
17	BUB1B
18	C1orf216
19	CABLES2
20	CAD
21	CCDC137
22	CCNA2
23	CCNB1
24	CCNF
25	CDC20
26	CDC45
27	CDC6
28	CDC7
29	CDCA3
30	CDCA5
31	CDCA7
32	CDCA8
33	CDCP1
34	CDK1
35	CDT1
36	CENPA
37	CENPE
38	CENPF
39	CENPH
40	CENPK
41	CENPN
42	CENPO
43	CENPU
44	CENPW
45	CEP55
46	CHEK1
47	CHEK2
48	CKAP2L
49	CKAP5
50	CKS1B
51	DDIAS
52	DEPDC1
53	DEPDC1B
54	DLGAP5
55	DSN1
56	DTL
57	E2F1
58	E2F7
59	E2F8
60	ECT2
61	EME1
62	FAM83D
63	FANCG
64	FANCI
65	FBXO5
66	FEN1
67	FLNC
68	FOXM1
69	GINS1
70	GINS2
71	GPR19
72	GTSE1
73	HJURP
74	HMMR
75	IGF2BP3
76	KIF11
77	KIF14
78	KIF15
79	KIF18A
80	KIF18B
81	KIF20A
82	KIF23
83	KIF2C
84	KIF4A
85	LMNB1
86	LRP8
87	MAD2L1
88	MCM2
89	MCM3
90	MCM4
91	MCM5
92	MCM6
93	MCM7
94	MKI67
95	MND1
96	MPZL1
97	MTHFD2
98	MYBL2
99	NCAPD2
100	NCAPG
101	NCAPH
102	NDC80
103	NEK2
104	NOP2
105	NUF2
106	NUSAP1
107	OIP5
108	ORC6
109	PBK
110	PCNA
111	PLK1
112	PLK4
113	POLD1
114	PRC1
115	PTTG1
116	PYCR1
117	RACGAP1
118	RAD51
119	RAD51AP1
120	RAI2
121	RCC1
122	RFC4
123	RFC5
124	RGS20
125	RHNO1
126	RIPK2
127	RMI2
128	RNASEH2A
129	RPL39L
130	RRM2
131	SAAL1
132	SHCBP1
133	SKA3
134	SLC5A6
135	SPC25
136	SPDL1
137	STIL
138	TACC3
139	TAF12
140	TEAD4
141	TIMELESS
142	TK1
143	TOP2A
144	TPX2
145	TRIP13
146	TROAP
147	TTK
148	UBE2C
149	UBE2T
150	UTP14A
151	VRK1
152	ZIC2
153	ZWILCH
154	ZWINT
